# Supplementary material for: Sparse Regression in Cancer Genomics: Comparing Variable Selection and Predictions in Real World Data
Source: Cancer Inform. 2021 Nov 27;20:11769351211056298. doi: 10.1177/11769351211056298 (PMC8640984; doi:10.1177/11769351211056298)
Supplement: sj-txt-1-cix-10.1177_11769351211056298 – Supplemental material for Sparse Regression in Cancer Genomics: Comparing Variable Selection and Predictions in Real World Data [file sj-txt-1-cix-10.1177_11769351211056298.txt]

Penalty	N	Metric	Median	IQR
L0	25	Coefficient Similarity	2.00	[0.00, 3.00]
L0L1	25	Coefficient Similarity	6.00	[1.00, 16.00]
L0L2	25	Coefficient Similarity	16.00	[4.00, 42.00]
L1	25	Coefficient Similarity	1.00	[0.00, 6.00]
L1L2	25	Coefficient Similarity	25.50	[4.00, 500.00]
L0	75	Coefficient Similarity	2.00	[0.00, 3.00]
L0L1	75	Coefficient Similarity	8.00	[2.00, 20.00]
L0L2	75	Coefficient Similarity	27.50	[6.00, 75.00]
L1	75	Coefficient Similarity	5.00	[0.00, 10.00]
L1L2	75	Coefficient Similarity	98.50	[13.00, 500.00]
L0	150	Coefficient Similarity	3.00	[1.00, 4.00]
L0L1	150	Coefficient Similarity	12.00	[3.00, 23.00]
L0L2	150	Coefficient Similarity	35.00	[10.00, 79.00]
L1	150	Coefficient Similarity	8.00	[1.00, 13.00]
L1L2	150	Coefficient Similarity	500.00	[20.00, 500.00]
L0	25	F1 score	0.01	[0.00, 0.06]
L0L1	25	F1 score	0.03	[0.00, 0.08]
L0L2	25	F1 score	0.07	[0.02, 0.12]
L1	25	F1 score	0.00	[0.00, 0.07]
L1L2	25	F1 score	0.10	[0.02, 0.16]
L0	75	F1 score	0.04	[0.00, 0.11]
L0L1	75	F1 score	0.08	[0.03, 0.15]
L0L2	75	F1 score	0.13	[0.08, 0.20]
L1	75	F1 score	0.07	[0.00, 0.16]
L1L2	75	F1 score	0.17	[0.11, 0.24]
L0	150	F1 score	0.07	[0.00, 0.15]
L0L1	150	F1 score	0.13	[0.07, 0.21]
L0L2	150	F1 score	0.19	[0.12, 0.26]
L1	150	F1 score	0.11	[0.00, 0.21]
L1L2	150	F1 score	0.22	[0.16, 0.30]
L0	25	Precision	0.00	[0.00, 0.00]
L0L1	25	Precision	0.00	[0.00, 0.05]
L0L2	25	Precision	0.00	[0.00, 0.12]
L1	25	Precision	0.00	[0.00, 0.00]
L1L2	25	Precision	0.08	[0.00, 1.00]
L0	75	Precision	0.00	[0.00, 0.04]
L0L1	75	Precision	0.00	[0.00, 0.12]
L0L2	75	Precision	0.09	[0.00, 0.31]
L1	75	Precision	0.00	[0.00, 0.12]
L1L2	75	Precision	0.33	[0.00, 1.00]
L0	150	Precision	0.00	[0.00, 0.07]
L0L1	150	Precision	0.07	[0.00, 0.25]
L0L2	150	Precision	0.17	[0.00, 0.43]
L1	150	Precision	0.06	[0.00, 0.22]
L1L2	150	Precision	0.50	[0.05, 1.00]
L0	25	Proportion of variance explained	0.00	[0.00, 0.00]
L0L1	25	Proportion of variance explained	0.00	[0.00, 0.06]
L0L2	25	Proportion of variance explained	0.00	[0.00, 0.08]
L1	25	Proportion of variance explained	0.00	[0.00, 0.00]
L1L2	25	Proportion of variance explained	0.00	[0.00, 0.06]
L0	75	Proportion of variance explained	0.00	[0.00, 0.20]
L0L1	75	Proportion of variance explained	0.00	[0.00, 0.16]
L0L2	75	Proportion of variance explained	0.02	[0.00, 0.14]
L1	75	Proportion of variance explained	0.00	[0.00, 0.22]
L1L2	75	Proportion of variance explained	0.02	[0.00, 0.09]
L0	150	Proportion of variance explained	0.00	[0.00, 0.33]
L0L1	150	Proportion of variance explained	0.05	[0.00, 0.20]
L0L2	150	Proportion of variance explained	0.05	[0.00, 0.18]
L1	150	Proportion of variance explained	0.07	[0.00, 0.29]
L1L2	150	Proportion of variance explained	0.02	[0.00, 0.10]
L0	25	Recall	0.00	[0.00, 0.00]
L0L1	25	Recall	0.00	[0.00, 0.06]
L0L2	25	Recall	0.00	[0.00, 0.08]
L1	25	Recall	0.00	[0.00, 0.00]
L1L2	25	Recall	0.01	[0.00, 0.09]
L0	75	Recall	0.00	[0.00, 0.06]
L0L1	75	Recall	0.00	[0.00, 0.12]
L0L2	75	Recall	0.04	[0.00, 0.14]
L1	75	Recall	0.00	[0.00, 0.16]
L1L2	75	Recall	0.04	[0.00, 0.12]
L0	150	Recall	0.00	[0.00, 0.12]
L0L1	150	Recall	0.07	[0.00, 0.18]
L0L2	150	Recall	0.07	[0.00, 0.19]
L1	150	Recall	0.08	[0.00, 0.21]
L1L2	150	Recall	0.04	[0.00, 0.15]
L0	25	Relative risk	1.00	[0.75, 1.75]
L0L1	25	Relative risk	0.94	[0.45, 1.07]
L0L2	25	Relative risk	0.67	[0.36, 1.04]
L1	25	Relative risk	1.00	[0.48, 1.00]
L1L2	25	Relative risk	0.75	[0.39, 1.00]
L0	75	Relative risk	0.87	[0.40, 1.00]
L0L1	75	Relative risk	0.56	[0.26, 1.00]
L0L2	75	Relative risk	0.46	[0.23, 0.78]
L1	75	Relative risk	0.63	[0.29, 1.00]
L1L2	75	Relative risk	0.52	[0.26, 1.00]
L0	150	Relative risk	0.62	[0.31, 1.00]
L0L1	150	Relative risk	0.44	[0.20, 0.75]
L0L2	150	Relative risk	0.37	[0.19, 0.61]
L1	150	Relative risk	0.52	[0.24, 0.93]
L1L2	150	Relative risk	0.44	[0.22, 0.77]
L0	25	Relative test error	-0.00	[-0.30, 0.17]
L0L1	25	Relative test error	0.02	[-0.03, 0.38]
L0L2	25	Relative test error	0.13	[-0.02, 0.44]
L1	25	Relative test error	-0.00	[-0.00, 0.34]
L1L2	25	Relative test error	0.10	[-0.00, 0.41]
L0	75	Relative test error	0.06	[-0.00, 0.42]
L0L1	75	Relative test error	0.21	[-0.00, 0.52]
L0L2	75	Relative test error	0.25	[0.05, 0.53]
L1	75	Relative test error	0.18	[-0.00, 0.49]
L1L2	75	Relative test error	0.22	[-0.00, 0.51]
L0	150	Relative test error	0.18	[-0.00, 0.48]
L0L1	150	Relative test error	0.26	[0.07, 0.56]
L0L2	150	Relative test error	0.28	[0.10, 0.57]
L1	150	Relative test error	0.22	[0.02, 0.52]
L1L2	150	Relative test error	0.26	[0.06, 0.54]
